# Supplementary material for: The Survival Outcomes, Prognostic Factors and Adverse Events following Systemic Chemotherapy Treatment in Bone Sarcomas: A Retrospective Observational Study from the Experience of the Cancer Referral Center in Northern Thailand
Source: Cancers (Basel). 2023 Mar 26;15(7):1979. doi: 10.3390/cancers15071979 (PMC10092999; doi:10.3390/cancers15071979)
Supplement: Supplementary file 1 [file cancers-15-01979-s001.zip]

Archive with 1 entries (1 files):
- cancers-2209559-supplementary.pdf
